# Supplementary material for: Apolipoprotein and sphingolipid measurements: Can be used in the clinical practice of atrial fibrillation diagnosing and evaluating the cryoablation effectiveness?
Source: PLoS One. 2025 Mar 4;20(3):e0315905. doi: 10.1371/journal.pone.0315905 (PMC11878926; doi:10.1371/journal.pone.0315905)
Supplement: S1 Data — Apolipoprotein A1, A2, B, C1, C3, D, E, H and J (Apo-A1, -A2, -B, -C1, -C3, -D, -E, -H and -J). (XLS) [file pone.0315905.s001.xls]

## Sheet: Arkusz1
	Apo-1A (mg/dl)						Apo-A2 (mg/dl)						Apo-B (mg/dl)						Apo-C1 (mg/dl)						Apo-C3 (mg/dl)						Apo-D (mg/dl)						Apo-E (mg/dl)						Apo-H (mg/dl)						Apo-J (mg/dl)
Control		AF-patients	Pre-CBA	24h post-CBA		Control		AF-patients	Pre-CBA	24h post-CBA		Control		AF-patients	Pre-CBA	24h post-CBA		Control		AF-patients	Pre-CBA	24h post-CBA		Control		AF-patients	Pre-CBA	24h post-CBA		Control		AF-patients	Pre-CBA	24h post-CBA		Control		AF-patients	Pre-CBA	24h post-CBA		Control		AF-patients	Pre-CBA	24h post-CBA		Control
1	151.6	1	84.964	68.144		1	31.987	1	20.282	17.154		1	131.68	1	57.324	46.848		1	42.532	1	17.136	14.266		1	13.238	1	10.077	9.9527		1	5.4841	1	3.4121	2.5595		1	6.1976	1	2.7085	2.4008		1	83.794	1	47.738	44.228		1	27.415
2	148	2	95.824	108.36		2	20.174	2	16.991	18.585		2	91.057	2	70.012	69.365		2	24.144	2	18.513	21.947		2	7.923	2	6.9686	6.8991		2	3.723	2	3.0793	3.1049		2	3.5668	2	3.09	3.1112		2	47.895	2	40.719	47.79		2	20.836
3	98.603	3	78.303	65.257		3	22.274	3	18.585	15.172		3	138.18	3	56.789	43.332		3	20.678	3	15.452	12.176		3	11.027	3	7.4196	6.0563		3	3.5063	3	4.2856	3.5527		3	3.9487	3	3.5721	3.3019		3	48.786	3	52.771	47.214		3	18.366
4	126.91	4	79.454	87.788		4	24.093	4	19.102	20.002		4	102.33	4	112.57	119.88		4	29.655	4	21.696	23.455		4	13.899	4	11.867	11.84		4	4.4556	4	3.5757	3.7675		4	3.604	4	3.5191	3.4238		4	43.128	4	43.338	51.932		4	14.711
5	99.288	5	88.207	110.11		5	22.227	5	15.861	22.548		5	78.012	5	76.929	101.34		5	18.548	5	16.852	20.396		5	7.3512	5	6.5345	7.464		5	3.8553	5	4.4753	4.9688		5	3.4079	5	2.5228	3.2224		5	54.872	5	42.29	60.03		5	13.771
6	131.37	6	114.32	100.32		6	25.044	6	22.807	17.855		6	107.28	6	99.587	93.021		6	22.665	6	25.688	20.462		6	7.97	6	10.484	7.0896		6	4.5145	6	4.316	3.2917		6	4.4058	6	3.9169	2.6448		6	72.121	6	58.133	53.034		6	20.297
7	115.01	7	97.499	89.389		7	19.479	7	17.438	17		7	87.787	7	47.275	38.336		7	15.081	7	15.673	14.981		7	6.1069	7	5.3032	4.1471		7	3.9952	7	4.3561	3.8553		7	2.4963	7	3.4397	3.2277		7	56.449	7	40.195	43.181		7	12.985
8	139.28	8	100.73	87.94		8	16.235	8	20.763	16.043		8	60.542	8	77.145	66.671		8	17.449	8	17.157	16.241		8	6.1431	8	7.3253	7.0859		8	3.3763	8	4.2856	3.3039		8	2.7509	8	2.3423	1.9751		8	48.471	8	55.608	55.398		8	12.039
9	105.19	9	86.567	77.073		9	18.705	9	17.225	16.557		9	70.66	9	57.003	54.754		9	17.005	9	16.659	15.886		9	4.5783	9	7.3807	7.6238		9	4.0797	9	2.8691	2.896		9	2.5281	9	3.1324	2.9258		9	49.1	9	56.397	57.186		9	11.168
10	59.037	10	99.935	81.408		10	12.766	10	14.764	12.357		10	56.789	10	67.533	65.272		10	10.205	10	14.232	13.74		10	2.9892	10	3.0851	3.878		10	2.6466	10	3.0018	2.7595		10	1.7882	10	2.3476	2.2201		10	45.904	10	39.671	36.054		10	9.0951
11	91.446	11	86.72	72.371		11	23.516	11	17.495	13.603		11	92.585	11	56.467	50.477		11	17.679	11	15.043	14.067		11	8.4576	11	4.7318	3.6261		11	3.4476	11	4.1318	3.4712		11	2.4751	11	2.613	2.135		11	62.458	11	35.056	34.164		11	14.867
12	116.62	12	147.92	102.33		12	27.347	12	23.566	15.108		12	82.567	12	73.575	44.93		12	24.705	12	22.416	16.007		12	11.499	12	7.0713	5.2689		12	4.783	12	4.4556	2.7035		12	4.1878	12	3.6994	2.6554		12	60.557	12	64.15	49.886		12	16.271
13	83.13	13	82.977	69.814		13	15.177	13	19.853	14.95		13	98.6	13	92.366	78.445		13	20.367	13	16.873	14.737		13	6.422	13	5.6067	5.0662		13	3.424	13	3.1049	2.6466		13	3.5668	13	2.841	2.7191		13	54.031	13	48.314	42.657		13	14.398
14	97.918	14	98.222	86.033		14	17.452	14	18.07	14.785		14	91.166	14	65.164	51.118		14	20.741	14	15.735	13.505		14	6.742	14	8.6073	7.6499		14	3.5411	14	3.6101	2.8691		14	3.7896	14	2.5069	2.1562		14	54.662	14	55.608	51.302		14	14.711
15	132.31	15	66.039	50.128		15	23.107	15	18.089	11.74		15	154.43	15	80.613	53.042		15	25.482	15	12.461	10.12		15	9.8612	15	7.281	5.9677		15	4.932	15	3.5757	2.5299		15	5.2174	15	2.8251	2.0924		15	56.449	15	54.662	43.181		15	10.134
16	119.15	16	85.804	67.326		16	20.249	16	14.891	13.792		16	66.133	16	84.197	66.348		16	19.647	16	16.251	15.635		16	6.6364	16	9.3237	6.7074		16	3.7006	16	3.7896	2.9756		16	2.9311	16	3.4185	3.1853		16	45.328	16	59.503	56.765		16	14.789
17	121.23	17	93.579	74.841		17	22.021	17	18.178	19.132		17	78.878	17	58.289	47.701		17	15.483	17	10.255	9.9883		17	7.0144	17	4.2953	3.3175		17	3.5872	17	3.0665	2.7035		17	2.7562	17	3.0476	2.7509		17	53.401	17	30.428	34.006		17	15.726
18	95.786	18	137.04	70.513		18	20.077	18	25.738	16.69		18	70.552	18	134.59	97.067		18	15.9	18	26.893	20.221		18	5.2978	18	11.009	5.7817		18	2.801	18	6.9078	3.1681		18	3.5562	18	4.1293	2.8781		18	49.257	18	65.421	51.355		18	16.427
19	69.543	19	137.71	82.747		19	11.996	19	25.105	12.395		19	64.088	19	106.84	60.865		19	9.7247	19	21.545	17.39		19	3.194	19	10.817	5.249		19	3.4476	19	5.6547	2.842		19	2.7191	19	5.5394	3.233		19	44.909	19	49.729	38.151		19	10.055
20	66.273	20	108.24	81.063		20	16.025	20	17.014	13.507		20	71.091	20	56.681	43.226		20	14.187	20	20.079	13.17		20	5.4568	20	5.863	4.6588		20	2.8691	20	4.4259	3.424		20	2.6395	20	3.7683	3.2701		20	45.852	20	42.395	36.578		20	9.9748
		21	119.08	65.843				21	22.333	12.048				21	97.834	70.876				21	21.275	16.362				21	7.8048	5.4243				21	3.6329	2.331				21	4.0337	2.7562				21	52.561	42.448
		22	99.897	83.665				22	22.476	17.72				22	81.915	66.133				22	23.379	14.497				22	4.8156	5.0045				22	4.9871	3.6215				22	4.0974	3.8532				22	51.932	47.318
		23	123.97	69.349				23	23.692	13.089				23	107.17	59.147				23	14.132	15.993				23	11.165	5.2472				23	4.7073	2.6466				23	3.832	2.4645				23	71.054	50.778
		24	64.435	82.671				24	14.794	18.554				24	47.701	57.11				24	14.559	20.087				24	4.505	5.511				24	3.4476	4.1318				24	2.0178	2.6077				24	48.786	67.118
		25	91.446	102.49				25	24.08	30.674				25	68.287	89.312				25	28.863	16.59				25	6.1865	9.6611				25	2.5888	2.896				25	1.9004	2.6342				25	51.25	63.833
		26	127.33	90.037				26	32.404	20.152				26	95.207	68.718				26	20.892	19.271				26	6.9851	7.2441				26	6.3631	5.0419				26	3.7683	3.2701				26	80.601	57.712
		27	88.627	59.79				27	14.895	14.617				27	56.896	78.662				27	15.126	16.038				27	6.0563	6.1268				27	3.3403	2.9756				27	2.9311	2.5335				27	43.757	50.725
		28	106.6	72.68				28	20.013	14.743				28	55.182	67.856				28	18.456	13.74				28	5.1585	5.2074				28	5.9949	3.2055				28	2.9946	2.735				28	55.555	42.919
		29	122.08	70.706				29	19.328	15.461				29	85.828	55.61				29	22.509	13.309				29	6.3023	8.814				29	4.0376	2.6752				29	4.1612	2.8039				29	51.879	24.611
[truncated: 3 more columns]
