# Supplementary material for: Apolipoprotein and sphingolipid measurements: Can be used in the clinical practice of atrial fibrillation diagnosing and evaluating the cryoablation effectiveness?
Source: PLoS One. 2025 Mar 4;20(3):e0315905. doi: 10.1371/journal.pone.0315905 (PMC11878926; doi:10.1371/journal.pone.0315905)
Supplement: S2 Data — Sphingosine (So), sphinganine (Sa), sphingosine-1-phosphate (So1P), sphinganine-1-phosphate (Sa1P), and ceramide (Cer). (XLS) [file pone.0315905.s002.xls]

## Sheet: LDL-C, HDL-C, VLDL-C
pmol/ml
LDL-C																					HDL-C																VLDL-C
	So					Sa					So1P					Cer						So					So1P					Cer						So					So1P					Cer
Control					Control					Control					Control						Control					Control					Control						Control					Control					Control
1	16.21				1	5.07				1	29.73				1	5097.04					1	6.91				1	102.41				1	563.6					1	36.31				1	29.13				1	7415.34
2	16.64				2	9.65				2	56.02				2	4432.01					2	6.99				2	140.75				2	864.49					2	45.41				2	68.41				2	8795.8
3	11.16				3	5.08				3	36.66				3	5492.26					3	4.98				3	65.27				3	581.57					3	34.62				3	16.15				3	3838.66
4	12.89				4	4.29				4	28.01				4	4321.69					4	4.95				4	94.17				4	732.82					4	37.56				4	18.47				4	6791.75
5	9.38				5	5.52				5	24.32				5	6624.37					5	4.46				5	82.57				5	528.71					5	58.69				5	27.52				5	9065.46
6	9.08				6	7.08				6	27.47				6	3624.18					6	5.19				6	90.79				6	387.77					6	39.21				6	34.85				6	6946
7	8.87				7	4.39				7	18.66				7	2873.62					7	6.25				7	81.67				7	477.34					7	54.27				7	35.36				7	7352.87
8	6.47				8	3.94				8	15.69				8	2691.86					8	6.39				8	61.56				8	665.28					8	57.41				8	22.19				8	8332.18
9	28.13				9	3.66				9	9.96				9	3683.78					9	4.12				9	58.72				9	368.17					9	65.21				9	21.25				9	4975.91
10	19.14				10	6.89				10	14.95				10	5827.22					10	5.88				10	43.28				10	440.8					10	28.51				10	13.24				10	2825.81
11	15.52				11	7.21				11	18.22				11	2677.02					11	7.26				11	71.43				11	503.36					11	35.68				11	6.62				11	2291.19
12	16.91				12	5.27				12	19.71				12	5859.54					12	7.24				12	71.64				12	584.32					12	30.21				12	4.69				12	2026.3
13	16.08				13	6.54				13	27.17				13	3638.16					13	4.88				13	107.07				13	871.49					13	31.25				13	8.41				13	2914.51
14	19.39				14	8.22				14	26.02				14	4146.33					14	7.27				14	93.01				14	541.94					14	39.51				14	7.61				14	2085.74
15	19.59				15	6.85				15	16.09				15	3409.02					15	5.16				15	58.33				15	628.08					15	45.17				15	4.11				15	2279.99
16	21.12				16	9.41				16	26.13				16	4002.67					16	6.16				16	75.53				16	837.96					16	35.16				16	6.12				16	2162.32
17	31.63				17	8.44				17	33.37				17	6090.98					17	7.47				17	124.61				17	935.7					17	19.54				17	10.26				17	1589.78
18	39.04				18	11.03				18	49.79				18	4678.87					18	13.42				18	115.21				18	1193.73					18	21.91				18	11.68				18	1832.5
19	31.34				19	12.11				19	23.04				19	3749.53					19	5.95				19	78.72				19	656.52					19	20.41				19	10.41				19	1094.8
20	20.44				20	8.74				20	24.99				20	3536.21					20	5.35				20	69.22				20	577.12					20	21.14				20	5.28				20	2778.48
Pre-CBA		24h post-CBA			Pre-CBA		24h post-CBA			Pre-CBA		24h post-CBA			Pre-CBA		24h post-CBA				Pre-CBA		24h post-CBA			Pre-CBA		24h post-CBA			Pre-CBA		24h post-CBA				Pre-CBA		24h post-CBA			Pre-CBA		24h post-CBA			Pre-CBA		24h post-CBA
1	50.06	1	28.92		1	17.03	1	16.11		1	36.48	1	22.64		1	3313.08	1	2654.93			1	6.92	1	5.83		1	85.35	1	45.99		1	748.76	1	373.5			1	28.22	1	23.35		1	21.49	1	7.11		1	5354.99	1
2	27.29	2	27.81		2	22.43	2	10.21		2	23.82	2	17.02		2	3547.16	2	4754.11			2	7.51	2	6.74		2	90.67	2	38.11		2	1049.66	2	558.81			2	23.66	2	29.74		2	16.78	2	4.05		2	3619.55	2
3	27.03	3	26.09		3	18.51	3	11.56		3	21.39	3	21.21		3	2339.81	3	4240.49			3	6.23	3	5.81		3	123.52	3	67.66		3	941.54	3	527.11			3	22.73	3	29.05		3	11.91	3	8.31		3	2991.55	3
4	22.48	4	19.95		4	10.33	4	6.36		4	28.72	4	23.47		4	2888.33	4	3357.6			4	7.86	4	6.77		4	89.52	4	62.57		4	1003.26	4	670.55			4	25.38	4	31.43		4	11.02	4	6.55		4	7299.9	4
5	25.85	5	24.74		5	10.43	5	5.97		5	44.94	5	22.08		5	5421.89	5	3842.97			5	8.24	5	6.95		5	129.47	5	53.81		5	1114.14	5	656.98			5	40.04	5	25.61		5	24.78	5	3.58		5	5714.64	5
6	35.95	6	24.35		6	10.91	6	13.51		6	27.78	6	37.87		6	4049.29	6	2976			6	7.88	6	10.52		6	87.05	6	67.15		6	872.56	6	735.03			6	26.71	6	22.79		6	11.81	6	3.21		6	2101.76	6
7	29.06	7	25.23		7	12.87	7	5.81		7	47.79	7	31.71		7	5542.06	7	4030.2			7	11.05	7	8.15		7	111.71	7	78.85		7	1075.09	7	497.08			7	23.06	7	17.04		7	11.93	7	2.59		7	2841.38	7
8	36.77	8	25.01		8	21.48	8	10.04		8	22.76	8	17.69		8	5130.5	8	4026.71			8	13.32	8	5.18		8	90.71	8	53.04		8	938.53	8	552.37			8	18.49	8	21.48		8	16.06	8	3.01		8	1753.72	8
9	27.51	9	25.35		9	12.45	9	6.11		9	25.07	9	21.77		9	3624.98	9	3465.84			9	13.77	9	4.66		9	105.16	9	56.11		9	987.47	9	585.46			9	24.56	9	20.47		9	13.49	9	6.21		9	3135.87	9
10	26.77	10	14.61		10	7.87	10	6.01		10	21.07	10	41.04		10	4355.4	10	6469.73			10	13.67	10	11.04		10	92.64	10	129.33		10	881.88	10	755.4			10	21.55	10	16.14		10	20.06	10	15.27		10	2276.63	10
11	33.47	11	23.91		11	11.28	11	8.12		11	42.67	11	50.41		11	4166.72	11	4207.86			11	3.73	11	10.61		11	71.74	11	113.24		11	434.52	11	743.86			11	42.94	11	20.61		11	9.94	11	14.59		11	1154.15	11
12	31.16	12	14.26		12	6.86	12	4.56		12	29.23	12	13.08		12	6374.99	12	3776.69			12	4.76	12	6.63		12	77.64	12	43.62		12	522.37	12	651.58			12	52.14	12	19.09		12	13.65	12	3.69		12	2375.77	12
13	35.31	13	16.25		13	4.03	13	3.97		13	39.61	13	35.71		13	4373.24	13	4347.28			13	7.42	13	12.18		13	92.81	13	50.98		13	580.85	13	911.21			13	53.26	13	23.34		13	13.23	13	4.35		13	1244.79	13
14	27.01	14	18.06		14	4.21	14	5.02		14	21.52	14	8.11		14	4450.07	14	4553.65			14	5.12	14	5.05		14	66.45	14	43.97		14	592.65	14	756.53			14	25.28	14	35.84		14	3.82	14	8.73		14	982.93	14
15	20.01	15	14.72		15	10.81	15	6.01		15	28.71	15	9.03		15	3367.26	15	4510.61			15	3.66	15	5.87		15	60.43	15	69.48		15	473.02	15	755.64			15	33.94	15	45.21		15	2.36	15	3.35		15	1359.69	15
16	22.18	16	15.96		16	6.41	16	4.16		16	26.31	16	36.12		16	4047.33	16	2977.69			16	4.83	16	5.27		16	82.88	16	90.04		16	435.74	16	456.35			16	39.56	16	41.02		16	4.14	16	2.95		16	1786.41	16
17	25.36	17	19.51		17	7.88	17	5.21		17	18.23	17	14.13		17	3780.77	17	4232.84			17	4.27	17	4.71		17	62.14	17	93.42		17	455.64	17	849.73			17	22.75	17	40.03		17	2.46	17	2.22		17	2395.46	17
18	21.16	18	33.45		18	14.05	18	6.65		18	19.81	18	24.01		18	3979.98	18	4518.3			18	6.24	18	6.67		18	79.56	18	91.05		18	532.04	18	626.34			18	23.65	18	35.08		18	12.09	18	2.55		18	1685.26	18
19	20.36	19	45.51		19	6.44	19	7.63		19	26.64	19	27.32		19	3555.78	19	4093.5			19	5.75	19	7.23		19	81.63	19	126.61		19	472.47	19	616.12			19	24.15	19	24.28		19	6.61	19	5.89		19	1531.66	19
20	22.39	20	38.61		20	10.85	20	6.71		20	16.64	20	34.41		20	4262.63	20	4237.55			20	4.92	20	4.74		20	63.04	20	40.91		20	438.6	20	357.4			20	21.54	20	30.26		20	4.21	20	5.71		20	1810.15	20
21	23.59	21	23.81		21	12.52	21	3.49		21	19.91	21	38.56		21	4382.62	21	4169.61			21	3.39	21	4.64		21	68.44	21	90.34		21	820.08	21	290.98			21	37.32	21	29.33		21	1.69	21	7.38		21	1419.9	21
22	23.01	22	28.33		22	7.61	22	6.66		22	14.26	22	20.71		22	4833.51	22	6008.11			22	3.81	22	3.01		22	52.51	22	46.51		22	831.31	22	537.51			22	21.71	22	23.09		22	1.84	22	3.51		22	1707.84	22
23	37.12	23	31.95		23	9.13	23	6.06		23	56.06	23	17.64		23	6851.29	23	5519.44			23	4.91	23	3.26		23	52.93	23	55.39		23	539.34	23	548.25			23	41.21	23	30.09		23	6.51	23	6.59		23	2351.3	23
24	32.77	24	32.02		24	6.75	24	4.87		24	49.81	24	18.11		24	9576	24	5388.67			24	5.36	24	3.26		24	66.77	24	46.66		24	648.48	24	348.12			24	25.99	24	31.08		24	2.19	24	4.15		24	1417.02	24
25	21.04	25	45.11		25	5.07	25	5.39		25	18.94	25	48.81		25	5019.77	25	4737.41			25	3.34	25	5.91		25	91.03	25	92.97		25	470.85	25	420.27			25	45.35	25	37.81		25	1.48	25	10.21		25	1981.6	25
26	19.22	26	36.05		26	8.71	26	6.05		26	11.55	26	21.59		26	4462.23	26	3893.04			26	2.53	26	3.59		26	41.81	26	55.82		26	365.99	26	336.12			26	21.56	26	34.51		26	1.16	26	5.38		26	1647.49	26
27	26.86	27	35.02		27	5.22	27	7.01		27	21.25	27	18.69		27	5195.77	27	4713.37			27	3.01	27	3.55		27	48.61	27	52.47		27	620.22	27	443.18			27	22.56	27	36.46		27	7.79	27	4.09		27	4577.65	27
28	26.41	28	33.81		28	6.98	28	6.25		28	30.57	28	31.81		28	3883.24	28	3178.14			28	4.15	28	4.57		28	73.01	28	50.62		28	470.47	28	366.34			28	26.96	28	45.17		28	8.21	28	16.46		28	1151.81	28
29	23.29	29	39.37		29	6.06	29	4.38		29	16.94	29	21.08		29	3847.88	29	4228.24			29	3.98	29	3.79		29	60.25	29	44.44		29	619.49	29	399.36			29	47.71	29	43.32		29	6.62	29	8.21		29	2453.63	29
[truncated: 1 more columns]

## Sheet: Total plasma
pmol/ml
		So					Sa					So1P					Sa1P					Cer
	Control					Control					Control					Control					Control
	1	44.91				1	14.86				1	133.94				1	13.96				1	7150.94
	2	27.75				2	8.11				2	139.91				2	15.66				2	7879.26
	3	45.65				3	10.02				3	97.11				3	10.55				3	8513.9
	4	29.67				4	13.55				4	108.26				4	10.42				4	7437.31
	5	38.91				5	8.51				5	98.98				5	9.74				5	7763.67
	6	26.01				6	7.11				6	124.12				6	13.68				6	9234.3
	7	38.21				7	11.15				7	116.53				7	14.02				7	9557.04
	8	50.96				8	15.06				8	113.64				8	10.65				8	7370.85
	9	57.12				9	20.45				9	98.04				9	10.61				9	7953.87
	10	58.18				10	8.58				10	112.56				10	16.65				10	7393.13
	11	74.92				11	24.03				11	141.27				11	26.72				11	7527.63
	12	65.84				12	24.15				12	106.12				12	26.32				12	9213.04
	13	32.67				13	13.91				13	113.42				13	14.67				13	7071.44
	14	22.31				14	10.54				14	143.13				14	19.36				14	7665.7
	15	37.25				15	9.91				15	93.74				15	15.84				15	8578.98
	16	42.93				16	7.57				16	147.42				16	16.57				16	6497.23
	17	27.31				17	12.96				17	153.31				17	20.63				17	6558.47
	18	45.56				18	16.36				18	131.28				18	12.69				18	5493.39
	19	33.05				19	14.52				19	124.32				19	19.73				19	7853.2
	20	28.96				20	9.29				20	175.26				20	18.29				20	8945.05
	Pre-CBA		24h post-CBA			Pre-CBA		24h post-CBA			Pre-CBA		24h post-CBA			Pre-CBA		24h post-CBA			Pre-CBA		24h post-CBA
	1	54.17	1	39.76		1	15.06	1	22.95		1	147.45	1	84.03		1	28.74	1	10.76		1	5468.97	1	7418.36
	2	58.14	2	75.14		2	18.08	2	27.41		2	151.67	2	123.94		2	29.61	2	15.07		2	6100.64	2	8157.98
	3	66.43	3	93.26		3	20.68	3	28.25		3	164.03	3	75.35		3	21.77	3	12.29		3	7551.31	3	5513.06
	4	54.55	4	96.65		4	21.38	4	34.51		4	139.04	4	126.32		4	19.04	4	17.65		4	8902.18	4	8356.56
	5	58.24	5	85.09		5	15.23	5	42.71		5	167.17	5	138.19		5	25.83	5	19.84		5	8722.81	5	8869.09
	6	53.09	6	33.63		6	17.39	6	5.09		6	110.74	6	103.17		6	17.11	6	14.83		6	7211.65	6	6480.39
	7	49.92	7	23.54		7	18.35	7	8.94		7	159.47	7	107.32		7	20.96	7	21.07		7	9901.1	7	7302.47
	8	30.45	8	24.42		8	10.26	8	15.42		8	110.99	8	110.99		8	14.37	8	12.57		8	7685.57	8	8839.81
	9		9	24.25		9		9	16.41		9		9	96.55		9		9	16.86		9		9	8971.96
	10	49.25	10	60.77		10	13.66	10	22.15		10	158.31	10	110.64		10	23.42	10	12.11		10	4282.9	10	8572.64
	11	42.65	11	52.99		11	14.12	11	13.56		11	142.71	11	189.66		11	20.93	11	30.24		11	5944.69	11	8359.06
	12	52.54	12	43.67		12	28.36	12	17.45		12	119.48	12	149.77		12	17.86	12	28.18		12	5439.6	12	8697.72
	13	60.22	13	44.66		13	11.14	13	15.24		13	141.83	13	132.06		13	19.78	13	19.43		13	8891.92	13	7418.45
	14	54.18	14	32.94		14	19.71	14	8.31		14	163.66	14	123.04		14	24.98	14	21.11		14	8201.98	14	7225.37
	15	95.28	15	115.38		15	25.48	15	80.35		15	135.11	15	100.16		15	22.95	15	10.66		15	6626.8	15	7493.83
	16	65.21	16	123.08		16	19.37	16	58.14		16	179.93	16	154.36		16	29.94	16	17.25		16	9636.8	16	7993.27
	17	51.32	17	138.21		17	14.02	17	64.21		17	183.67	17	148.07		17	22.23	17	15.02		17	7899.8	17	9707.11
	18	48.12	18	124.08		18	13.08	18	49.56		18	136.72	18	152.03		18	10.97	18	20.31		18	9823.89	18	9762.94
	19	68.01	19	110.05		19	25.14	19	28.36		19	159.16	19	141.01		19	11.15	19	19.85		19	8946.31	19	8301.98
	20	53.53	20	114.36		20	12.99	20	38.26		20	124.19	20	145.45		20	31.77	20	29.31		20	9378.48	20	8173.49
	21	40.42	21	130.15		21	23.92	21	42.29		21	254.01	21	161.2		21	25.33	21	24.05		21	7557.93	21	7235.66
	22	39.14	22	132.25		22	25.71	22	41.28		22	163.85	22	142.38		22	24.77	22	19.62		22	8881.89	22	7713.44
	23	68.14	23	101.03		23	28.77	23	32.56		23	131.21	23	128.01		23	26.52	23	21.01		23	9002.88	23	6390.22
	24	53.23	24	98.52		24	23.82	24	28.51		24	110.39	24	130.09		24	11.31	24	17.09		24	3980.02	24	8165
	25	29.56	25	114.56		25	17.44	25	26.49		25	141.72	25	151.96		25	17.97	25	15.15		25	6420.66	25	6669.68
	26	32.42	26	61.78		26	12.35	26	31.53		26	140.51	26	217.93		26	17.47	26	28.47		26	98681.6	26	8138.53
	27	41.35	27	106.95		27	14.66	27	44.08		27	160.08	27	149.29		27	17.75	27	19.72		27	9086.68	27	8635.2
	28	34.05	28	148.95		28	13.94	28	71.17		28	214.41	28	159.41		28	22.59	28	19.28		28	9956.97	28	5820.24
	29	61.08	29	151.24		29	18.18	29	71.13		29	102.79	29	98.52		29	22.34	29	18.91		29	8882.94	29	8361.12
			30	158.12				30	78.01				30	125.06				30	11.31				30	6972.33
			31	147.03				31	79.17				31	154.21				31	13.74				31	7934.22
			32	134.25				32	98.14				32	140.37				32	12.98				32	5436.96
			33	101.25				33	92.54				33	137.82				33	16.99				33	5164.2
